# Supplementary material for: HeteroEdge: Latency-Aware Adaptive Protocol Parsing with Digital Twin Intelligence for Heterogeneous 5G IoT Edge Networks
Source: Entropy (Basel). 2026 Jul 3;28(7):765. doi: 10.3390/e28070765 (PMC13409465; doi:10.3390/e28070765)
Supplement: Supplementary file 1 [file entropy-28-00765-s001.zip]

Archive with 5 entries (5 files):
- Figure S1.py
- Figure S2.pdf
- Figure S3.py
- Figure S4.py
- Figure S5.py
