# Supplementary material for: HeteroEdge: Latency-Aware Adaptive Protocol Parsing with Digital Twin Intelligence for Heterogeneous 5G IoT Edge Networks
Source: Entropy (Basel). 2026 Jul 3;28(7):765. doi: 10.3390/e28070765 (PMC13409465; doi:10.3390/e28070765)
Supplement: Supplementary file 1 [file entropy-28-00765-s001.zip › Figure S1.py]

import matplotlib.pyplot as plt
import matplotlib.patches as mpatches
import numpy as np

fig, axes = plt.subplots(1, 2, figsize=(14, 8))

protocols = ['MQTT', 'OPC-UA', 'HTTP/2', 'CoAP', 'Modbus/TCP',
             'gRPC', 'WebSocket', 'LwM2M', 'HTTP/3', 'Thrift', 'HTTP/1.1', 'Other']

w1_dist = [14, 10, 12, 11, 9, 10, 9, 8, 7, 5, 3, 2]
w2_dist = [41, 28, 9, 5, 7, 3, 2, 2, 1, 1, 1, 0]

for ax, data, title in zip(axes, [w1_dist, w2_dist], ['W1 (Synthetic)', 'W2 (Smart Factory)']):
    wedges, texts, autotexts = ax.pie(
        data, labels=None, autopct=lambda p: f'{p:.0f}%' if p > 4 else '',
        startangle=90, pctdistance=0.78,
        wedgeprops=dict(linewidth=0.6, edgecolor='white')
    )
    for at in autotexts:
        at.set_fontsize(14.5)
    ax.set_title(title, fontsize=16, pad=8)

fig.legend(wedges, protocols, loc='lower center', ncol=6,
           fontsize=14.5, frameon=False, bbox_to_anchor=(0.5, 0.02))
#fig.suptitle('Protocol Distribution: W1 vs. W2', fontsize=11, y=1.01)
plt.tight_layout()
plt.savefig('A1fig_protocol_dist.pdf', bbox_inches='tight', dpi=300)
plt.show()
