# Supplementary material for: HeteroEdge: Latency-Aware Adaptive Protocol Parsing with Digital Twin Intelligence for Heterogeneous 5G IoT Edge Networks
Source: Entropy (Basel). 2026 Jul 3;28(7):765. doi: 10.3390/e28070765 (PMC13409465; doi:10.3390/e28070765)
Supplement: Supplementary file 1 [file entropy-28-00765-s001.zip › Figure S3.py]

import matplotlib.pyplot as plt
import numpy as np
plt.rcParams['xtick.labelsize'] = 14
plt.rcParams['ytick.labelsize'] = 14
np.random.seed(42)
t = np.linspace(0, 24, 288)

def smooth(x, w=12):
    return np.convolve(x, np.ones(w)/w, mode='same')

mqtt  = smooth(0.4 + 0.5*(t > 6)*(t < 18) + 0.9*(np.abs(t-8)<0.4) + 0.9*(np.abs(t-14)<0.4) + 0.08*np.random.randn(288))
opcua = smooth(0.6 + 0.2*np.sin(np.pi*t/12) + 0.04*np.random.randn(288))
http2 = smooth(0.2 + 0.6*(t > 7)*(t < 18) + 0.05*np.random.randn(288))
modbus= smooth(0.3 + 0.4*(t > 6)*(t < 18) + 0.7*(np.abs(t-8)<0.3) + 0.04*np.random.randn(288))

for arr in [mqtt, opcua, http2, modbus]:
    arr[:] = np.clip(arr / arr.max(), 0, 1)

fig, ax = plt.subplots(figsize=(12, 4.5))
for arr, label, ls in zip([mqtt, opcua, http2, modbus],
                           ['MQTT', 'OPC-UA', 'HTTP/2', 'Modbus/TCP'],
                           ['-', '--', '-.', ':']):
    ax.plot(t, arr, linestyle=ls, linewidth=1.2, label=label)

for xb, label in [(6, 'R1→R2'), (18, 'R2→R3')]:
    ax.axvline(xb, color='gray', linewidth=0.8, linestyle='--', alpha=0.6)
    ax.text(xb+0.2, 1.0, label, fontsize=14.5, color='gray')

ax.set_xlabel('Time (hours)', fontsize=13)
ax.set_ylabel('Normalized Arrival Rate', fontsize=12)
ax.set_xlim(0, 24)
ax.set_xticks([0, 6, 12, 18, 24])
#ax.set_xticks(np.arange(0, 25, 2))
ax.set_ylim(0, 1.08)
ax.legend(fontsize=16, frameon=False, ncol=4, loc='lower center')
#ax.set_title('Per-Protocol Traffic Dynamics — W2 (Smart Factory, 24 h)', fontsize=14)
ax.tick_params(labelsize=8)
plt.tight_layout()
plt.savefig('A2fig_traffic_timeseries.pdf', bbox_inches='tight', dpi=300)
plt.show()
