# Supplementary material for: HeteroEdge: Latency-Aware Adaptive Protocol Parsing with Digital Twin Intelligence for Heterogeneous 5G IoT Edge Networks
Source: Entropy (Basel). 2026 Jul 3;28(7):765. doi: 10.3390/e28070765 (PMC13409465; doi:10.3390/e28070765)
Supplement: Supplementary file 1 [file entropy-28-00765-s001.zip › Figure S5.py]

import matplotlib.pyplot as plt
import numpy as np
from scipy.stats import lognorm
plt.rcParams['xtick.labelsize'] = 16
plt.rcParams['ytick.labelsize'] = 16
np.random.seed(0)
n = 100000

def gen_latency(mu, sigma, spike_frac=0.0, spike_mu=60):
    base = lognorm.rvs(sigma, scale=np.exp(np.log(mu)), size=n)
    if spike_frac > 0:
        spikes = lognorm.rvs(0.3, scale=spike_mu, size=int(n*spike_frac))
        idx = np.random.choice(n, len(spikes), replace=False)
        base[idx] = spikes
    return base

data = {
    'Cloud-Only':  gen_latency(47, 0.5, 0.15, 70),
    'Static MEC':  gen_latency(11, 0.45, 0.08, 42),
    'DPI-Based':   gen_latency(8,  0.30, 0.02, 25),
    'ML-Static':   gen_latency(9.5,0.35, 0.03, 30),
    'HeteroEdge':  gen_latency(6.3,0.22, 0.005, 15),
}
linestyles = ['-', '--', '-.', ':', (0,(3,1,1,1))]

fig, ax = plt.subplots(figsize=(7, 4.9))
for (label, d), ls in zip(data.items(), linestyles):
    sorted_d = np.sort(d)
    cdf = np.arange(1, len(sorted_d)+1) / len(sorted_d)
    ax.plot(sorted_d, cdf, linestyle=ls, linewidth=1.4, label=label)

# Shade tail region
ax.axhspan(0.90, 0.99, color='black', alpha=0.07)
ax.annotate('P90–P99 region',
            xy=(4, 0.99),
            xytext=(0, -6),
            textcoords='offset points',
            va='top', ha='center',
            fontsize=10)
ax.axhline(0.99, color='gray', linestyle=':', linewidth=0.7, alpha=0.5)
ax.axhline(0.86, color='gray', linestyle=':', linewidth=0.7, alpha=0.5)
ax.text(72, 0.955, 'P99', fontsize=10, color='black')
ax.text(72, 0.905, 'P95', fontsize=10, color='black')

ax.set_xscale('log')
ax.set_xlim(2, 150)
ax.set_ylim(0, 1.01)
ax.set_xlabel('End-to-End Parsing Latency (ms, log scale)', fontsize=14)
ax.set_ylabel('Cumulative Probability', fontsize=14)
#ax.set_title('ECDF of End-to-End Parsing Latency — W2', fontsize=10)
ax.legend(fontsize=14, frameon=False)
ax.tick_params(labelsize=8)
ax.grid(True, which='both', alpha=0.25, linewidth=0.5)
plt.tight_layout()
plt.savefig('A3 fig_latency_cdf.pdf', bbox_inches='tight', dpi=300)
plt.show()
